# Supplementary material for: Acute Presentation and Long-Term Rehabilitation Follow-Up of Ischemic Myelopathy Due to Clinically Suspected Fibrocartilaginous Embolism in an Adolescent Male: A Case Report and Review
Source: Neurol Int. 2023 Oct 19;15(4):1273–89. doi: 10.3390/neurolint15040080 (PMC10594434; doi:10.3390/neurolint15040080)
Supplement: Supplementary file 1 [file neurolint-15-00080-s001.zip]

Archive with 1 entries (1 files):
- neurolint-2633468-supplementary.pdf
